# Supplementary material for: A Rearrangement of the Mitochondrial Genes of Centipedes (Arthropoda, Myriapoda) with a Phylogenetic Analysis
Source: Genes (Basel). 2022 Oct 3;13(10):1787. doi: 10.3390/genes13101787 (PMC9601646; doi:10.3390/genes13101787)
Supplement: Supplementary file 1 [file genes-13-01787-s001.zip]

Archive with 1 entries (1 files):
- genes-1933801-supplementary.pdf
